# Supplementary material for: Heterostructured α-Bi2O3/BiOCl Nanosheet for Photocatalytic Applications
Source: Nanomaterials (Basel). 2022 Oct 16;12(20):3631. doi: 10.3390/nano12203631 (PMC9608947; doi:10.3390/nano12203631)
Supplement: Supplementary file 1 [file nanomaterials-12-03631-s001.zip]

Archive with 1 entries (1 files):
- nanomaterials-1965565-supplementary.pdf
